# Supplementary material for: Prompt Graft Cooling Enhances Cardioprotection during Heart Transplantation Procedures through the Regulation of Mitophagy
Source: Cells. 2021 Oct 27;10(11):2912. doi: 10.3390/cells10112912 (PMC8616468; doi:10.3390/cells10112912)
Supplement: Supplementary file 1 [file cells-10-02912-s001.zip]

Archive with 1 entries (1 files):
- cells-1342870-supplementary.pdf
